# Supplementary material for: Genomic Variability of Canine Parvoviruses from a Selected Population of Dogs and Cats in Sri Lanka
Source: Pathogens. 2021 Aug 29;10(9):1102. doi: 10.3390/pathogens10091102 (PMC8466987; doi:10.3390/pathogens10091102)
Supplement: Supplementary file 1 [file pathogens-10-01102-s001.zip]

Archive with 1 entries (1 files):
- pathogens-1317941-supplementary.pdf
